# Supplementary material for: Systematic Studies on Anti-Cancer Evaluation of Stilbene and Dibenzo[b,f]oxepine Derivatives
Source: Molecules. 2023 Apr 18;28(8):3558. doi: 10.3390/molecules28083558 (PMC10146957; doi:10.3390/molecules28083558)
Supplement: Supplementary file 1 [file molecules-28-03558-s001.zip]

Archive with 1 entries (1 files):
- molecules-2295761-supplementary.pdf
